# Supplementary material for: Assessment of the Genetic Diversity of the Monogenean Gill Parasite Lamellodiscus echeneis (Monogenea) Infecting Wild and Cage-Reared Populations of Sparus aurata (Teleostei) from the Mediterranean Sea
Source: Animals (Basel). 2024 Sep 12;14(18):2653. doi: 10.3390/ani14182653 (PMC11429135; doi:10.3390/ani14182653)
Supplement: Supplementary file 1 [file animals-14-02653-s001.zip]

Archive with 1 entries (1 files):
- animals-3154466-supplementary.pdf
